# Supplementary material for: Association between Parents’ Perceptions of Preschool Children’s Weight, Feeding Practices and Children’s Dietary Patterns: A Cross-Sectional Study in China
Source: Nutrients. 2021 Oct 25;13(11):3767. doi: 10.3390/nu13113767 (PMC8624819; doi:10.3390/nu13113767)
Supplement: Supplementary file 1 [file nutrients-13-03767-s001.zip]

Archive with 1 entries (1 files):
- nutrients-1356377-supplementary.pdf
